# Supplementary material for: GOLM1 promotes prostate cancer progression via interaction with PSMD1 and enhancing AR‐driven transcriptional activation
Source: J Cell Mol Med. 2024 Oct 29;28(20):e70186. doi: 10.1111/jcmm.70186 (PMC11520440; doi:10.1111/jcmm.70186)
Supplement: Supplementary file 1 — Figures S1–S2. [file JCMM-28-e70186-s005.zip]

Archive with 3 entries (3 files):
- Supplemental Figure 1.tif
- Supplemental Figure 2.tif
- Supplemental Legends.docx
