# Supplementary material for: GOLM1 promotes prostate cancer progression via interaction with PSMD1 and enhancing AR‐driven transcriptional activation
Source: J Cell Mol Med. 2024 Oct 29;28(20):e70186. doi: 10.1111/jcmm.70186 (PMC11520440; doi:10.1111/jcmm.70186)
Supplement: Supplementary file 2 — Table S1. [file JCMM-28-e70186-s003.xlsx]

## Sheet: Sheet1
Supplemental table 1. KLK3 promoter sequence.
Gene name	Promoter sequence
KLK3	TGAAATGCTAGGGAACTTTGGGAGACTCATATTTCTGGGCTAGAGGATCTGTGGACCACAAGATCTTTTTATGATGACAGTAGCAATGTATCTGTGGAGCTGGATTCTGGGTTGGGAGTGCAAGGAAAAGAATGTACTAAATGCCAAGACATCTATTTCAGGAGCATGAGGAATAAAAGTTCTAGTTTCTGGTCTCAGAGTGGTGCAGGGATCAGGGAGTCTCACAATCTCCTGAGTGCTGGTGTCTTAGGGCACACTGGGTCTTGGAGTGCAAAGGATCTAGGCACGTGAGGCTTTGTATGAAGAATCGGGGATCGTACCCACCCCCTGTTTCTGTTTCATCCTGGGCGTGTCTCCTCTGCCTTTGTCCCCTAGATGAAGTCTCCATGAGCTACAGGG…
