# Supplementary material for: GOLM1 promotes prostate cancer progression via interaction with PSMD1 and enhancing AR‐driven transcriptional activation
Source: J Cell Mol Med. 2024 Oct 29;28(20):e70186. doi: 10.1111/jcmm.70186 (PMC11520440; doi:10.1111/jcmm.70186)
Supplement: Supplementary file 3 — Table S2. [file JCMM-28-e70186-s002.xlsx]

## Sheet: Sheet1
Supplemental table 2. Small interfering RNAs for gene silencing
Name	sense（5'-3'）	antisense（5'-3'）
Negative control siRNA	UUCUCCGAACGUGUCACGUTT	ACGUGACACGUUCGGAGAATT
siGOLM1#1	GCAUCAUCGUCUUGGGCUUTT	AAGCCCAAGACGAUGAUGCTT
siGOLM1#2	CCUGAGCCAGUGCAUCAAUTT	AUUGAUGCACUGGCUCAGGTT
siPSMD1#1	GCAGUGCAUUUGUAGGAAATT	UUUCCUACAAAUGCACUGCTT
siPSMD1#2	GCAUUACAGUUAAUGGCAATT	UUGCCAUUAACUGUAAUGCTT
