# Supplementary material for: GOLM1 promotes prostate cancer progression via interaction with PSMD1 and enhancing AR‐driven transcriptional activation
Source: J Cell Mol Med. 2024 Oct 29;28(20):e70186. doi: 10.1111/jcmm.70186 (PMC11520440; doi:10.1111/jcmm.70186)
Supplement: Supplementary file 4 — Table S3. [file JCMM-28-e70186-s001.xlsx]

## Sheet: Sheet1
Supplemental table 3. Primers for qRT-PCR analysis.
Gene name	Forward Primer (5'–3')	Reverse Primer (5'–3')
GOLM1	ACCAAAAAGGGGAATGAAGC	GTGTCTGGGACTTGCTGTTACC
AR	CTCCGCTGACCTTAAAGACATC	TGCCCCCTAAGTAATTGTCCTT
KLK3	CACCTGCTCGGGTGATTCTG	CCACTTCCGGTAATGCACCA
TMPRSS2	GTCCCCACTGTCTACGAGGT	CAGACGACGGGGTTGGAAG
NKX3.1	ACTTGGGGTCTTATCTGTTGGA	CTCGATCACCTGAGTGTGGG
