# Supplementary material for: GOLM1 promotes prostate cancer progression via interaction with PSMD1 and enhancing AR‐driven transcriptional activation
Source: J Cell Mol Med. 2024 Oct 29;28(20):e70186. doi: 10.1111/jcmm.70186 (PMC11520440; doi:10.1111/jcmm.70186)
Supplement: Supplementary file 5 — Table S4. [file JCMM-28-e70186-s004.xlsx]

## Sheet: Sheet1
Supplemental table 4. Mass spectrometry analysis of GOLM1-interacted proteins.
Protein ID	Protein Name	Description	Coverage [%]	# Peptides	# PSMs	# Unique Peptides	# AAs	MW [kDa]	calc. pI	Abundances (Grouped): GOLM1	Abundances (Grouped): IGG	Abundances (Grouped):GOLM1/IGG
Q8NBJ4	GOLM1	Golgi membrane protein 1 OS=Homo sapiens OX=9606 GN=GOLM1 PE=1 SV=1	65	31	95	31	401	45.3	4.97	5.71304e+09	5.87479e+07	97.2468
G3V0I5	NDUFV1	NADH dehydrogenase [ubiquinone] flavoprotein 1, mitochondrial OS=Homo sapiens OX=9606 GN=NDUFV1 PE=1 SV=1	12	5	6	5	457	50	8.21	1.58258e+07	393932	40.174
A1A4E9	KRT13	Keratin 13 OS=Homo sapiens OX=9606 GN=KRT13 PE=2 SV=1	28	16	25	12	458	49.6	4.96	7.50715e+07	2.32311e+06	32.3151
Q99460	PSMD1	26S proteasome non-ATPase regulatory subunit 1 OS=Homo sapiens OX=9606 GN=PSMD1 PE=1 SV=2	22	16	24	16	953	105.8	5.39	3.80246e+08	1.24412e+07	30.5635
O95292	VAPB	Vesicle-associated membrane protein-associated protein B/C OS=Homo sapiens OX=9606 GN=VAPB PE=1 SV=3	23	5	5	4	243	27.2	7.3	8.67527e+06	354437	24.4762
B1AN48	SPRR3	Small proline-rich protein 3 (Fragment) OS=Homo sapiens OX=9606 GN=SPRR3 PE=1 SV=8	25	1	1	1	158	17	8.09	4.85868e+06	273166	17.7865
Q02978	SLC25A11	Mitochondrial 2-oxoglutarate/malate carrier protein OS=Homo sapiens OX=9606 GN=SLC25A11 PE=1 SV=3	33	9	14	9	314	34	9.91	35346602	2.53899e+06	13.9215
Q6FHU3	PSME1	PSME1 protein (Fragment) OS=Homo sapiens OX=9606 GN=PSME1 PE=2 SV=1	17	4	4	4	249	28.7	6.02	3.47843e+06	250355	13.894
Q96P70	IPO9	Importin-9 OS=Homo sapiens OX=9606 GN=IPO9 PE=1 SV=3	6	5	8	5	1041	115.9	4.81	2.53635e+06	285025	8.89869
Q9Y5M8	SRPRB	Signal recognition particle receptor subunit beta OS=Homo sapiens OX=9606 GN=SRPRB PE=1 SV=3	45	9	10	9	271	29.7	9.04	1.74655e+07	2.01468e+06	8.66912
Q99623	PHB2	Prohibitin-2 OS=Homo sapiens OX=9606 GN=PHB2 PE=1 SV=2	62	19	50	19	299	33.3	9.83	2.77372e+09	3.20571e+08	8.65243
Q96IR1	RPS4X	RPS4X protein (Fragment) OS=Homo sapiens OX=9606 GN=RPS4X PE=2 SV=2	33	7	9	7	243	27.2	9.94	2.95138e+07	3.87904e+06	7.60853
A0PJC9	TPR	TPR protein (Fragment) OS=Homo sapiens OX=9606 GN=TPR PE=2 SV=1	1	1	1	1	471	53.8	5.6	4907820	654577	7.4977
P17980	PSMC3	26S proteasome regulatory subunit 6A OS=Homo sapiens OX=9606 GN=PSMC3 PE=1 SV=3	18	6	7	6	439	49.2	5.24	5.76356e+06	861190	6.69255
A0A342Y5A4	COX2	Cytochrome c oxidase subunit 2 OS=Homo sapiens OX=9606 GN=COX2 PE=3 SV=1	13	3	4	2	227	25.6	4.82	7.44686e+07	1.16859e+07	6.3725
A0A087WUE9	SYMPK	Symplekin OS=Homo sapiens OX=9606 GN=SYMPK PE=1 SV=1	2	3	3	3	1058	117.4	6.89	2.32902e+06	367719	6.3337
O14828	SCAMP3	Secretory carrier-associated membrane protein 3 OS=Homo sapiens OX=9606 GN=SCAMP3 PE=1 SV=3	13	3	6	3	347	38.3	7.64	4.04345e+06	643988	6.27876
Q29RF7	PDS5A	Sister chromatid cohesion protein PDS5 homolog A OS=Homo sapiens OX=9606 GN=PDS5A PE=1 SV=1	6	7	7	6	1337	150.7	7.91	4.82694e+06	776075	6.21968
P40763	STAT3	Signal transducer and activator of transcription 3 OS=Homo sapiens OX=9606 GN=STAT3 PE=1 SV=2	10	6	7	6	770	88	6.3	6.04795e+06	1.0095e+06	5.99101
Q9Y6M9	NDUFB9	NADH dehydrogenase [ubiquinone] 1 beta subcomplex subunit 9 OS=Homo sapiens OX=9606 GN=NDUFB9 PE=1 SV=3	46	7	12	7	179	21.8	8.38	2.20327e+07	3.73576e+06	5.89778
O96000	NDUFB10	NADH dehydrogenase [ubiquinone] 1 beta subcomplex subunit 10 OS=Homo sapiens OX=9606 GN=NDUFB10 PE=1 SV=3	40	7	9	7	172	20.8	8.48	3.95192e+07	6.73815e+06	5.865
Q9C0E2	XPO4	Exportin-4 OS=Homo sapiens OX=9606 GN=XPO4 PE=1 SV=2	4	4	4	4	1151	130.1	5.05	2.28272e+06	433855	5.26149
P31930	UQCRC1	Cytochrome b-c1 complex subunit 1, mitochondrial OS=Homo sapiens OX=9606 GN=UQCRC1 PE=1 SV=3	41	16	29	16	480	52.6	6.37	1.61546e+08	3.14687e+07	5.13356
